# Supplementary material for: The G-Protein-Coupled Estrogen Receptor Agonist G-1 Mediates Antitumor Effects by Activating Apoptosis Pathways and Regulating Migration and Invasion in Cervical Cancer Cells
Source: Cancers (Basel). 2024 Sep 27;16(19):3292. doi: 10.3390/cancers16193292 (PMC11475807; doi:10.3390/cancers16193292)
Supplement: Supplementary file 1 [file cancers-16-03292-s001.zip]

Archive with 1 entries (1 files):
- cancers-3203902-supplementary.pdf
